# Supplementary material for: Extraction of Phenolic Compounds from Fresh Apple Pomace by Different Non-Conventional Techniques
Source: Molecules. 2021 Jul 14;26(14):4272. doi: 10.3390/molecules26144272 (PMC8307736; doi:10.3390/molecules26144272)
Supplement: Supplementary file 1 [file molecules-26-04272-s001.zip]

Archive with 1 entries (1 files):
- molecules-1285360-supplementary.pdf
